# Supplementary material for: Constructing a Carbon-Encapsulated Carbon Composite Material with Hierarchically Porous Architectures for Efficient Capacitive Storage in Organic Supercapacitors
Source: Int J Mol Sci. 2022 Jun 17;23(12):6774. doi: 10.3390/ijms23126774 (PMC9223422; doi:10.3390/ijms23126774)
Supplement: Supplementary file 1 [file ijms-23-06774-s001.zip]

Archive with 1 entries (1 files):
- ijms-1759516-SM.pdf
